# Supplementary material for: Identification of a Branch Number Locus in Soybean Using BSA-Seq and GWAS Approaches
Source: Int J Mol Sci. 2024 Jan 10;25(2):873. doi: 10.3390/ijms25020873 (PMC10815202; doi:10.3390/ijms25020873)
Supplement: Supplementary file 1 [file ijms-25-00873-s001.zip]

Archive with 1 entries (1 files):
- ijms-2775726-supplementary.pdf
